# Supplementary material for: Heparan sulfate proteoglycans regulate BMP signalling during neural crest induction
Source: Dev Biol. 2020 Apr 15;460(2):108–14. doi: 10.1016/j.ydbio.2019.12.015 (PMC7196931; doi:10.1016/j.ydbio.2019.12.015)
Supplement: Multimedia component 1 [file mmc1.xml]

<?xml version="1.0" encoding="UTF-8" standalone="no"?><data:data><datasets><author>esther.bell@kcl.ac.uk</author><type>0</type><dataset><value>1</value><reason>Data will be made available on request</reason><comments/></dataset></datasets></data:data>
